# Supplementary material for: ECG-based prediction algorithm for imminent malignant ventricular arrhythmias using decision tree
Source: PLoS One. 2020 May 14;15(5):e0231635. doi: 10.1371/journal.pone.0231635 (PMC7224460; doi:10.1371/journal.pone.0231635)
Supplement: S1 File — (ZIP) [file pone.0231635.s001.zip]

Archive with 2 entries (2 files):
- db_nsr.mat
- db_vf.mat
